# Supplementary material for: Causal associations between COVID-19 and childhood mental disorders
Source: BMC Psychiatry. 2023 Dec 8;23:922. doi: 10.1186/s12888-023-05433-0 (PMC10704772; doi:10.1186/s12888-023-05433-0)
Supplement: Supplementary file 1 — Supplementary Material 1 [file 12888_2023_5433_MOESM1_ESM.xls]

## Sheet: Sheet1
Supplementary Table 1. Causal effects of the childhood mental disorders on COVID-19
ADHD: Attention-deficit/hyperactivity disorder; ASD: Autism spectrum disorder; TS: Tourette’s syndrome; IVW: inverse variance weighted; WM: weighted median; OR: odds ratio; CI: confidence interval; N_IV: number of instrumental variables; Q: the statistic of Cochran’s test; Q_P: Cochran’s P-value of heterogeneity analysis.
Exposure	Outcome	Method	b (se)	OR [95%CI]	N_IV	P_IV	Q	Q_P	I2	Egger_intercept	P_pleiotropy	P
ADHD	SARS-CoV-2 infection	IVW	0.077 (0.048)	1.08 [0.98-1.19]	26	5e-08	27.28	0.342	0.083	NA	NA	0.108
ADHD	SARS-CoV-2 infection	WM	0.068 (0.066)	1.07 [0.94-1.22]	26	5e-08	NA	NA	NA	NA	NA	0.299
ADHD	SARS-CoV-2 infection	MR Egger	-0.034 (0.155)	0.97 [0.71-1.31]	26	5e-08	26.65	0.321	0.062	0.003	0.460	0.829
ADHD	Hospitalized COVID-19	IVW	0.311 (0.108)	1.36 [1.10-1.69]	26	5e-08	30.09	0.221	0.169	NA	NA	0.00408
ADHD	Hospitalized COVID-19	WM	0.163 (0.151)	1.18 [0.88-1.58]	26	5e-08	NA	NA	NA	NA	NA	0.28
ADHD	Hospitalized COVID-19	MR Egger	-0.169 (0.353)	0.84 [0.42-1.69]	26	5e-08	27.73	0.272	0.098	0.011	0.166	0.636
ADHD	Critical COVID-19	IVW	0.261 (0.170)	1.30 [0.93-1.81]	26	5e-08	33.13	0.128	0.245	NA	NA	0.126
ADHD	Critical COVID-19	WM	0.251 (0.229)	1.29 [0.82-2.01]	26	5e-08	NA	NA	NA	NA	NA	0.272
ADHD	Critical COVID-19	MR Egger	0.077 (0.605)	1.08 [0.33-3.54]	26	5e-08	32.99	0.104	0.242	0.004	0.754	0.899
TS	SARS-CoV-2 infection	IVW	0.016 (0.019)	1.02 [0.98-1.05]	36	1e-05	57.81	0.00897	0.395	NA	NA	0.388
TS	SARS-CoV-2 infection	WM	0.001 (0.022)	1.00 [0.96-1.04]	36	1e-05	NA	NA	NA	NA	NA	0.967
TS	SARS-CoV-2 infection	MR Egger	0.028 (0.048)	1.03 [0.94-1.13]	36	1e-05	57.69	0.00681	0.393	-0.001	0.788	0.563
TS	Hospitalized COVID-19	IVW	0.071 (0.031)	1.07 [1.01-1.14]	36	1e-05	24.65	0.904	-0.42	NA	NA	0.022
TS	Hospitalized COVID-19	WM	0.056 (0.044)	1.06 [0.97-1.15]	36	1e-05	NA	NA	NA	NA	NA	0.204
TS	Hospitalized COVID-19	MR Egger	0.091 (0.077)	1.10 [0.94-1.27]	36	1e-05	24.57	0.882	-0.424	-0.002	0.781	0.244
TS	Critical COVID-19	IVW	0.132 (0.047)	1.14 [1.04-1.25]	36	1e-05	30.35	0.692	-0.153	NA	NA	0.00447
TS	Critical COVID-19	WM	0.122 (0.067)	1.13 [0.99-1.29]	36	1e-05	NA	NA	NA	NA	NA	0.069
TS	Critical COVID-19	MR Egger	0.062 (0.111)	1.06 [0.86-1.32]	36	1e-05	29.87	0.67	-0.172	0.006	0.493	0.579
ASD	SARS-CoV-2 infection	IVW	-0.032 (0.020)	0.97 [0.93-1.01]	58	1e-05	53.75	0.598	-0.06	NA	NA	0.117
ASD	SARS-CoV-2 infection	WM	-0.024 (0.029)	0.98 [0.92-1.03]	58	1e-05	NA	NA	NA	NA	NA	0.407
ASD	SARS-CoV-2 infection	MR Egger	-0.011 (0.057)	0.99 [0.88-1.11]	58	1e-05	53.61	0.566	-0.063	-0.001	0.702	0.845
ASD	Hospitalized COVID-19	IVW	-0.055 (0.054)	0.95 [0.85-1.05]	57	1e-05	87.68	0.00435	0.361	NA	NA	0.312
ASD	Hospitalized COVID-19	WM	-0.038 (0.066)	0.96 [0.84-1.10]	57	1e-05	NA	NA	NA	NA	NA	0.564
ASD	Hospitalized COVID-19	MR Egger	0.050 (0.156)	1.05 [0.78-1.43]	57	1e-05	86.86	0.00397	0.355	-0.005	0.474	0.749
ASD	Critical COVID-19	IVW	-0.123 (0.070)	0.88 [0.77-1.01]	56	1e-05	63.75	0.196	0.137	NA	NA	0.079
ASD	Critical COVID-19	WM	-0.104 (0.088)	0.90 [0.76-1.07]	56	1e-05	NA	NA	NA	NA	NA	0.237
ASD	Critical COVID-19	MR Egger	0.167 (0.196)	1.18 [0.80-1.74]	56	1e-05	60.93	0.241	0.097	-0.013	0.12	0.398
