# Supplementary material for: Causal associations between COVID-19 and childhood mental disorders
Source: BMC Psychiatry. 2023 Dec 8;23:922. doi: 10.1186/s12888-023-05433-0 (PMC10704772; doi:10.1186/s12888-023-05433-0)
Supplement: Supplementary file 2 — Supplementary Material 2 [file 12888_2023_5433_MOESM2_ESM.xls]

## Sheet: Sheet1
Supplementary Table 2. Causal effects of COVID-19 on the childhood mental disorders
ADHD: Attention-deficit/hyperactivity disorder; ASD: Autism spectrum disorder; TS: Tourette’s syndrome; IVW: inverse variance weighted; WM: weighted median; OR: odds ratio; CI: confidence interval; N_IV: number of instrumental variables; Q: the statistic of Cochran’s test; Q_P: Cochran’s P-value of heterogeneity analysis.
Exposure	Outcome	Method	b (se)	OR [95%CI]	N_IV	P_IV	Q	Q_P	I2	Egger_intercept	P_pleiotropy	P
SARS-CoV-2 infection	ADHD	IVW	-0.009 (0.017)	0.99 [0.96-1.02]	22	5e-08	14.76	0.835	-0.423	NA	NA	0.611
SARS-CoV-2 infection	ADHD	WM	-0.003 (0.023)	1.00 [0.95-1.04]	22	5e-08	NA	NA	NA	NA	NA	0.893
SARS-CoV-2 infection	ADHD	MR Egger	0.013 (0.036)	1.01 [0.94-1.09]	22	5e-08	14.28	0.816	-0.47	-0.001	0.499	0.714
Hospitalized COVID-19	ADHD	IVW	0.002 (0.007)	1.00 [0.99-1.02]	32	5e-08	41.11	0.106	0.246	NA	NA	0.776
Hospitalized COVID-19	ADHD	WM	0.006 (0.010)	1.01 [0.99-1.03]	32	5e-08	NA	NA	NA	NA	NA	0.516
Hospitalized COVID-19	ADHD	MR Egger	-0.009 (0.014)	0.99 [0.97-1.02]	32	5e-08	39.95	0.106	0.224	0.001	0.358	0.529
Critical COVID-19	ADHD	IVW	0.001 (0.005)	1.00 [0.99-1.01]	32	5e-08	42.3	0.085	0.267	NA	NA	0.777
Critical COVID-19	ADHD	WM	0.004 (0.006)	1.00 [0.99-1.02]	32	5e-08	NA	NA	NA	NA	NA	0.507
Critical COVID-19	ADHD	MR Egger	-0.002 (0.009)	1.00 [0.98-1.02]	32	5e-08	42.08	0.07	0.263	0.001	0.696	0.86
SARS-CoV-2 infection	TS	IVW	-0.066 (0.072)	0.94 [0.81-1.08]	21	5e-08	31.63	0.047	0.368	NA	NA	0.364
SARS-CoV-2 infection	TS	WM	-0.009 (0.083)	0.99 [0.84-1.17]	21	5e-08	NA	NA	NA	NA	NA	0.914
SARS-CoV-2 infection	TS	MR Egger	0.047 (0.125)	1.05 [0.82-1.34]	21	5e-08	29.75	0.055	0.328	-0.008	0.288	0.714
Hospitalized COVID-19	TS	IVW	-0.013 (0.030)	0.99 [0.93-1.05]	38	5e-08	63.54	0.00427	0.418	NA	NA	0.677
Hospitalized COVID-19	TS	WM	0.026 (0.035)	1.03 [0.96-1.10]	38	5e-08	NA	NA	NA	NA	NA	0.455
Hospitalized COVID-19	TS	MR Egger	0.052 (0.058)	1.05 [0.94-1.18]	38	5e-08	60.67	0.00621	0.39	-0.008	0.2	0.376
Critical COVID-19	TS	IVW	-0.009 (0.019)	0.99 [0.96-1.03]	37	5e-08	51.44	0.046	0.3	NA	NA	0.644
Critical COVID-19	TS	WM	0.006 (0.024)	1.01 [0.96-1.05]	37	5e-08	NA	NA	NA	NA	NA	0.792
Critical COVID-19	TS	MR Egger	0.032 (0.034)	1.03 [0.97-1.10]	37	5e-08	48.73	0.062	0.261	-0.008	0.172	0.357
SARS-CoV-2 infection	ASD	IVW	0.011 (0.037)	1.01 [0.94-1.09]	23	5e-08	28.17	0.17	0.219	NA	NA	0.772
SARS-CoV-2 infection	ASD	WM	0.033 (0.052)	1.03 [0.93-1.14]	23	5e-08	NA	NA	NA	NA	NA	0.522
SARS-CoV-2 infection	ASD	MR Egger	0.001 (0.074)	1.00 [0.87-1.16]	23	5e-08	28.14	0.136	0.218	0.001	0.88	0.989
Hospitalized COVID-19	ASD	IVW	-0.015 (0.018)	0.99 [0.95-1.02]	36	5e-08	69.96	0.000406	0.5	NA	NA	0.416
Hospitalized COVID-19	ASD	WM	-0.034 (0.020)	0.97 [0.93-1.01]	36	5e-08	NA	NA	NA	NA	NA	0.098
Hospitalized COVID-19	ASD	MR Egger	0.002 (0.036)	1.00 [0.93-1.07]	36	5e-08	69.32	0.000328	0.495	-0.002	0.58	0.955
Critical COVID-19	ASD	IVW	-0.003 (0.011)	1.00 [0.97-1.02]	36	5e-08	60.91	0.00429	0.425	NA	NA	0.789
Critical COVID-19	ASD	WM	-0.016 (0.014)	0.98 [0.96-1.01]	36	5e-08	NA	NA	NA	NA	NA	0.249
Critical COVID-19	ASD	MR Egger	-0.000 (0.022)	1.00 [0.96-1.04]	36	5e-08	60.86	0.00312	0.425	-0.001	0.875	0.996
